# Supplementary material for: Nanoemulsions Based on Sunflower and Rosehip Oils: The Impact of Natural and Synthetic Stabilizers on Skin Penetration and an Ex Vivo Wound Healing Model
Source: Pharmaceutics. 2023 Mar 20;15(3):999. doi: 10.3390/pharmaceutics15030999 (PMC10053715; doi:10.3390/pharmaceutics15030999)
Supplement: Supplementary file 1 [file pharmaceutics-15-00999-s001.zip]

Archive with 1 entries (1 files):
- pharmaceutics-2188286-supplementary.pdf
